# Supplementary material for: Effect of Irrigation and Fertilizer Management on Rice Yield and Nitrogen Loss: A Meta-Analysis
Source: Plants (Basel). 2022 Jun 26;11(13):1690. doi: 10.3390/plants11131690 (PMC9268946; doi:10.3390/plants11131690)
Supplement: Supplementary file 1 [file plants-11-01690-s001.zip]

Archive with 1 entries (1 files):
- plants-1780269-supplementary.pdf
